# Supplementary material for: A prospective clinical study of Primo-Lacto: A closed system for colostrum collection
Source: PLoS One. 2018 Nov 12;13(11):e0206854. doi: 10.1371/journal.pone.0206854 (PMC6231629; doi:10.1371/journal.pone.0206854)
Supplement: S1 Dataset — (XLSX) [file pone.0206854.s001.xlsx]

## Sheet: Patient Data
Demographics									Hand							Hand & Syringe							Standard Pump							Pump & Syringe
	Age	EGA	Birthweight (g)	G	F	P	A	L	Ease	Satisfaction	Confidence	Ease	Satisfaction	Confidence	Comments	Ease	Satisfaction	Confidence	Ease	Satisfaction	Confidence	Comments	Ease	Satisfaction	Confidence	Ease	Satisfaction	Confidence	Comments	Ease	Satisfaction	Confidence	Ease	Satisfaction	Confidence	Comments
	23	29	1490	5	4	1	0	4	1	1	3	1	1	3	very difficult	5	5	5	5	5	5	very easy	1	1	1	1	1	1	very difficult	5	5	5	5	5	5	very easy
	29	25	780	3	0	2	1	1	5	5	5	5	5	5		5	5	5	5	5	5	very, very helpful. And helped increase collection rate!	5	4	5	4	4	4		5	5	5	5	5	5	was great, helped a lot
	20	26	980	1	0	2	0	2	3	4	5				only tried a couple times, but each time no milk would come out								5	5	5					5	5	5
	27	25	590	2	0	1	1	1	3	3	5	3	3	5		3	3	5	3	3	5		4	4	5	5	4	5		5	4	5	5	4	5
	34	27	930	3	1	1	1	2	4	5	5												2	1	2					5	5	5
	27	25	880	2	2	0	0	1	1	1	2	4	3			4	4	4	4	4	5		3	3	3	3	3	3		5	5	5	5	5	5	I liked using the syirunge a lot better and was easier especially having a premature baby to get colostrom out. Wouldn’t have been able to do that much without the adapter.
	21	27	800	2	0	2	0	2	3	3	2					3	3	3					5	5	5					5	3	5				Mother verbally said that suction strength seems less with adapter inline
	30	32	1300	2	0	2	0	2	2	2	3				messy and not always consistent	2	2	3				I tink it was the hand expression, not the finnel & syringe. This could be made smaller to fit onto breast pump as adapter.	1	1	2				As I am not able to pumbo enough at first, I was very unhappy w/ what I was getting.	5	4	5				Loved how it was easy to collect from collector into syringe. Although, not all colostum made it into the syringe, tight fit or not enough of a funnel. Thought there was a little less suction. If able to remoce original adapterto attach pump hose, would be better.
	25	31	1530	1	0	1	0	1	1	1	2	2	2	2		2	2	2	2	2	2		1	1	2	1	1	2		5	5	5	5	5	5	I love it, very easy to use thank you!!
	17	31	1540	1	0	1	0	1	1	1	1	4	4	3		2	1	2	4	4	3		3	5	5	5	5	5		2	3	4	3	4	5
	36	33	2200	1	1	1	2	2	5	5	5	5	5	5	very successful technique	5	5	5	5	5	5	best way to collect direct into syringe	2	3	2	2	3	2		5	5	5	5	5	5
	25	26	920	2	1	0	1	0	1	1	4					2	2	5	2	2	5		4	3	5	5	3	5		5	5	5	5	5	5	Adapter and syringe get loose when the mother moved, when the pump stops it got loose as well.
	28	29	1130	4	1	1	1	4	5	5	4	5	5	5		5	5	5	5	5	5		4	4	5	5	5	5		5	5	5	5	5	5
	34	28	1070	1	1	0	0	1	4	5	5	4	5	5		5	5	5	5	5	5		1	3	3	1	3	3		4	5	5	4	5	5
	28	33	2135	2	2	2	0	2	5	3	4	5	3	4		3	3	3	3	3	3		5	3	5	5	3	5		3	3	2	3	3	2
	42	29	790	5	0	0	4	1	3	3	3	3	3	3		4	4	4	4	4	4		3	3	3	3	3	3		5	4	5	5	4	5	Set-up works well as long as they don't disconnect before transferring the milk into the syringe
	34	34	2390	2	0	1	1	1	4	4	2	4	4	2		5	5	5	5	5	5		5	5	5	5	5	5		5	5	5	5	5	5
	25	32	1680	2	0	1	0	0	2	4	3					2	4	4	4	3	5		5	4	3	4	4	3		5	4	4	5	4	5
	29	28	920	2	0	0	0	0	1	2	3	1	2	3		2	2	3	2	3	2		4	1	3	3	3	4		4	5	3	4	5	3
	33	28	910	4	2	1	0	0	4	3	4	4	4	4		5	3	5	5	3	5		5	4	5	5	4	5		5	3	5	5	5	5
	23	34	2040	1	0	1	0	0	4	2	2	4	2	2	with minimal amounts of colostrum coming out, expressing using this method made it impossible to catch/store all of my drops	4	4	4	4	4	4	this method was much easier to collect/store colostrum, I felt like I was wasting must less, if any	2	2	4	2	2	4	I found it was hard to get the fill amount pumped into the container, it felt like I was wasting colostrum	4	4	4	4	5	5	I found this method would catch a lot more of the colostrum and made it a lot easier to transfer. The o nly issue occurred when I pumped the syringe and it popped off before I had collected the colostrum
	34	32	1770	5	0	2	0	0	4	3	3	3	2	3		5	4	5	5	5	5		1	1	3	1	1	3		5	4	3	5	5	5
	30	30	1250	1	0	1	0	0	2	3	2					3	3	4	5	5	5		4	3	4	4	3	4		4	3	4	5	5	5
	28								3	4	4					4	4	2	4	4	4		5	5	5	5	5	5		5	5	5	5	5	5	I loved this adaptor. Using this new device I was able to colled small amount of colostrum that would have been lost using the regualr pump equipment. Having a premmie in the NICU makes it that much more important to collect even small drops! And this new device I wable able to fo so. Loved it!!
	32	27	1360	1	0	2	0	0	4	4	4	4	4	4		5	5	5	5	5	5		2	2	3	2	2	3		5	5	5	5	5	5	pump with adapter and syringe was really easy and encouraging, loved it!
	23	38	2800	2	2	0	0	0	4	3	4					4	2	4					3	2	4	3	2	4	neutral because there is no expressible milk	4	4	4	2	1	3	Syringe & adapter keep falling off!
	38	32	2940	4	2	1	0	0	4	4	4	4	1	1		4	4	4	4	4	4	syringe pops off	5	5	5	5	5	5		1	1	1	1	1	1
	33	33	2450	4	1	1	1	0	3	3	4	3	3	4		4	5	4	4	2	3		4	4	4	4	3	4		5	5	5	5	5	5	syring eslipped off 2x
	22	34	1860	1	0	0	0	0	3	3	3	3	3	3	works good too	4	5	5	4	5	5	love this method, my favorite!!	4	4	4	4	4	4	helps me start to produce	1	1	1	1	1	1	the syringe falls off a lot and my colostrum dreis up before it gets to the little cup
	29								2	2	3	2	2	3	I liked the pump better than hand expressions	3	3	3	3	3	3	I liked to use this method after using the pump	4	4	4	4	4	4	This method has gotten easier as my milk supply has increased	5	5	5	5	5	5	this was the best method for me until I started producing more
	27								1	1	2	1	1	2	could only get random drops…hurt to be rubbing & rubbing trying to collect	5	5	4	5	5	5	so much btter! Could actually get enough colostrum to give to baby!	1	1	1	2	2	2	still felt like couldn't get enough drops to give baby/how get it in syringe?	4	5	4	5	5	5	this made pumping way easier and faster, collected twice as much
		31	4450	4	2	1	0	0	2	3	4	2	3	4	sticky colostrum difficult to get off nipples and into bottle	3	3	4	3	3	4	too tired when attempted and still diffuclt to get sticky colostrum off of nipple	2	2	4	2	2	4	diffcult collection due to how sticky the colostrum is. Felt like I lost almost half!	5	5	4	5	5	4	easy collection, but the cup connected to the syringe easily came disconnected! Not sure what to do when too much is collected!
	38	37	2615	3	1	0	0	1	3	3	4	3	3	4		4	4	4	4	4	4		3	3	4	3	3	4		5	5	5	5	5	5
	19	33	2466	1	0	0	0	0	4	4	3	4	4	4		4	3	4	3	2	3		5	4	4	5	4	4		5	3	4	3	2	3	prefer the standard pump
	24	36	2205	1	0	1	0	0	3	3	4	3	3	4		3	3	4	3	3	4	difficult with small amount	4	3	3	3	3	3		4	4	4	4	5	5
	42	34	2850	2	1	1	0	0	4	5	4	3	5	4		4	5	4	3	5	4		1	1	5	1	1	5		1	1	5	1	1	5	very little, thick-hard to collect with either method. Most important was the repeat help of lactation consultants in process more than the collection device
	34			2	0	2	0	0	3	3	4	3	3	3		5	5	5	5	5	5								I do not use this method	5	5	5	5	5	5	I'm so happy because I collected milk or colostrum formy baby
	33	30	1400	5	2	1	0	2	2	1	2	2	1	2	it was diffcult to perform with one hand while hodling the bottle/container	3	3	3	3	3	3	I didn't use it because I mainly used the pump. It seems like it would be difficult to massage w/ one hand and hold this with the other	5	5	5	5	5	5		5	4	5	5	4	5	the syringe & adapter came off a couple times while pumping
	30	29	1190	4	0	1	2	1	2	2	2	2	2	2		5	5	5	5	5	5		1	2	1	1	2	1		5	5	5	5	5	5
	25	37	3135	3	0	0	0	2	3	3	4					5	5	4	4	4	4		2	2	3	3	3	3		4	4	4	4	4	5
	29	33	1850	1	0	1	0	0	5	5	5	5	5	5		5	5	5	5	5	5		5	4	5	5	4	5		5	4	5	5	4	5
	32	33		1	0	1	0	0	3	4	5	3	4	5	the best method of extracting by far is by hand expression. Collection this way made it diffcult since it just got stuck on sides of container. I ended up taking ogg the syringe and collecting that way. But the opening is wider and collected amount at bottom is easier to suck out with syringe and doesn't dry out	2	4	4	2	4	4	best method of collecting. The funnel really helped with filtering to the syringe, but it does still get caugh ton the sides	1	1	3	1	1	3	There was hardly any colostrum extracted by this method. The breat pump produced about two drops and rest was done manually	1	1	2	1	1	2	collecting by this method was very difficult. Especially if there isn't much coming out. The few drops collected were just stuck and dried up on the sides. MoB states she used the cap of the hand syringe for hand expression and like this as well.
	22	31	2150	2	0	0	1	0	2	2	3	2	2	3	nothing came out	3	3	3	3	2	3	nothing came out	4	4	4	4	4	4		4	4	4	4	4	4	funnel was wet
	31	33	1490	2	0	1	0	2	2	2	2				could not collect colostrum effectively	5	4	5				very beginning stages felt that funnel was too big, but as I was producing more, it was very useful	1	2	1				There was very little lactacted and lots of waste	4	4	4				make sure parts are on tight, syringe fell off once. When I had more production, it started to foam up
	32	30	1500	1	0	2	0	0	4	4	4				hand expression worked best during my 1/2 days after labor, since I didn't make colostrum	3	3	3				the funnel didn't work that well since the colostrum that I could collect were still couple drops	2	2	2				The pump only helped stimulate colostrum prodcution. +1/2 days after labor, I didn't get (only got) couple drops colostrum	2	2	2				1/2 days after labor, I only got couple drops colostrum, so for the pump w/ adapter and syringe were not useful
	29								2	4	4	3	4	4		2	2	2	2	2	2		1	1	1	1	1	1		4	4	4	4	4	4
	28	36	2705	2	0	1	0	0	4	3	4	4	3	4	It was hard to collect all the colostrym as little bits would pool in the edges of the cup & I always felt like I left some behind	5	5	5	5	5	5	I loved this fnnel attatchemnt, it made collection from hand expression so much easier and I felt we collected more than w. the other method	2	3	4	2	3	4	I feel like I couldn't collect all the colostrum that was pumped as it got trapped in the flow of the device	4	4	4	5	4	4	I would suggest making some sort of lipp of "lock" where the syringe hooks on the attachement to give extra support to the user when pumping alone, otherwise it worked great
	36	28	1200	1	0	2	0	0	4	2	4	4	2	4		4	4	4	4	4	4		2	2	2	2	2	2		5	4	4	5	4	4
	24	30	1400	2	1	3	0	0	4	3	5	4	3	5	I am not a fan of hand expression	5	5	4	5	5	4	I felt like this funnel made it easier to collect	5	5	5	5	5	5		5	5	5	5	5	5	I l iked how much easier the milk drained into the storage
	25	38	2515	1	1	0	0	0	5	4	5	4	4	4	very successful, little painful	5	5	5	4	4	4	loved this idea!	2	2	3	2	2	3	wasn't successful to collect colostrum	2	2	4	2	2	4	the pump wasn’t successful
	24	29	855	1	0	1	0	0	2	3	3	2	3	3		3	4	5	3	4	5		4	4	5	4	4	5		5	4	5	4	4	5	I think this is easier at the beginning
	34	32	1410	4	0	0	0	0	5	5	5	5	5	5		5	5	5	5	5	5		3	3	3	4	3	3		5	4	4	4	4	4	Syring e has to be secured. I lost my colostrum due to syringe falling out
		28	900	2	1	1	0	0	2	1	2	2	2	2		3	4	4	4	4	4		4			4				5			5
	36	28	1270	2	0	0	0	0	2	2	4				I never attempted to collec in any container other than a syringe. My supply was only a few drops- so it would suck it up instead. A lot got missed however.	5	5	5				I'm continuing to use the funnel for hand extraction and easy transfer of milk between containers going to the NICU. GREAT TOOL.	3	3	4				I find what works best for me is massage/hand expression, then pump, then more massage/collection. Pumpining alone in the beginning gave me no yield							Went from more drops of milk supply to a very health amount. During my milk buiild up- never hit a midway stage to find this useful, looks like a useful attachment for someon with a slow, low flow. However, my flow progressed beyond being able to comment from experinece.
	23	35	2270	1	0	1	0	0	3	4	3	3	4	3		5	5	5	5	5	5		5	3	5	5	5	5		5	4	5
	40	34	2300	1	0	2	0	2	2	2	4	3	2	3	I think it’s the operater, this is all new to me so I'm having a hard time getting any out.	4	3	4	4	4	4	I still cant get a lot out, but only b/c of me. Product seemed good.	3	4	4	3	3	4	I feel that the syringe falls off easy. I lost come collostrim from this but I felt it was easier than u sing the other way	2	3	4	4	3	4	The syrnige fell off easy & lost colostrum which can be very upsetting
	40	34	2026	1	0	1	0	0	5	4	5	5	4	5	Because I could not express more than a drop or two, I collected it with a swab, this method was easier to use with a swab	5	4	5	5	4	5	The drops I got, got stuck and dry in the tip pof the syringe	5	4	5	5	4	5	This method had stronger suction/better stimulation	3	1	5	3	1	5	Even though connections were tight, I felt less suction and stimulation
	30	33	2160	1	0	1	0	0	4	4	4	4	5	4		2	3	2	2	3	1	The sryinge is not securely attached- it is very easy to accidently detach it and lose what has been collected.	1	1	2	2	2	4	worked better when milk came in. Manual expression worked best	1	1	1	1	1	1	the problem was that the syringe attachment was not very secure and I kept haing it fall off
	33	31	1650	1	0	1	0	3	2	3	3	3	3	3		3	3	43	3	4			3	3	3	4	4	4		4	3	3	4	3	3
	23	33	1920	1	0	1	0	0	4	4	4	4	4	4		4	4	4	4	4	4		3	4	5					4	5	4	4	4	4
	33	33	1845	1	0	1	0	0	3	3	3	3	3	3		3	3	3	3	3	3		4	3	4	4	3	4		3	3	4	3	4	4	0
	29	35	2140	2	0	1	0	0	5	4	4					5	4	5				The syringe came off, making this method a bit diffuclt	2	4	3	2	4	3	2	3						difficult to use this with two hands, syringes came loose
									1	2	2	2	2	2		4	4	2	5	5	3		2	1	2	1	1	2		5	4	4	4	4	4
	32	32	1270	1	0	1	0	0	5	5	5	5	5	5		5	5	5	5	5	5		3	1	4	3	1	4		5	1	5	5	1	5	The small amount of colostrum didn't allow for collection through this method
	28	34	1410												Haven't used yet							Haven't used yet	4	4	5	5	5	5								Haven't produced a lot of milk yet
	43	33	1910						1	1	1	1	1	1		2	2	2	2	2	2		2	2	2	2	2	2		4	4	4	4	4	4
	28	30	1135						3	3	3					4	3	4					4	3	4					2	3	4				connecting piece kept fallin off, interupting suction
									3.06061	3.07576	3.51515	3.27451	3.15686	3.5	#DIV/0!	3.84375	3.8125	4.64062	3.91071	3.92857	4.09091	#DIV/0!	3.12121	2.93846	3.6	3.26316	3.08929	3.71429	2	4.10769	3.80952	4.20635	4.10714	3.89091	4.30909
									3.075	3.03333	3.39167					3.875	3.86667	4.35					3.26667	3.03333	3.68333					4.14167	3.78333	4.18333

## Sheet: Nurse Data
Hand				Hand & Syringe			Standard Pump			Pump & Syringe			How many times did pt express colostrum?
	Ease	% Loss	Collection Time	Ease	% Loss	Collection Time (min)	Ease	% Loss	Collection Time	Ease	% Loss	Collection Time	-
				5	0	2	4	10	15	5	0	15	1
							3	10	15	5	0	15	1
	3	40	2	5	10	2	3	0	15	5	0	15	1
	4	0	2	4	0	2	4	10	20	5	0	20	1
	2	20	60	5	10	45	4	0	15	5	0	15	15
	4	0	2	4	0	2	2	30	15	5	0	15	1
	4	0	2	5	0	2	2	40	15	5	0	15	1
													0
	1	40	2	4	40	2	2	100	15	5	0	15	1
	5	0	2	5	10	2	4	0	15	5	10	15	1
	4	0	15	5	0	10	2	0	15	5	0	5
	1	20	20	2	10	5	2	20	15	3	10	10
	5	10	10	5	0	2	4	10	10	5	0	2
	2	10	10	4	0	5	3	10	10	5	10	5
	5	20	15	5	10	5	4	10	10	5	10	5
	2	20	15	4	10	5	4	10	10	4	10	10
	2	20	15	4	10	10	5	0	5	5	10	5
	3	10	2	5	0	2	4	10	2	5	0	2	2
	3	10	2	5	0	2	4	10	2	5	0	2	2
	2	10	2	3	0	2	4	10	15	5	0	5	1
	3	10	2	4	5		5	0	2	5	0	2	1
	5	0	2	5	0	2	5	0	5	5	0	2	2
	1	40	5	3	0	2	1	40	5	5	0	5	2
	4	10	2	3	20	5	3	20	5	5	20	2	3
	3	10	2	5	0	2	3	10	5	5	0	2	2
	3	0	2	5	0	30	3	20	2	4	0	2	2
	3	0		3	0		3	0		3	0		2
	2	20	10	4	10	5	2	20	5	5	0	2
	4	20	5	5	10	5	2	0	5	5	0	2
	2	20	10	4	0	10	3	10	2	5	0	2	2
	4	10	2	4	0	2	5	10	2	5	0	2	2
	1	40	5	4	0	5	2	0	10	4	0	5	6
	4	0	2				1	40	5	5	0	15	6
	5	0	2	1	100	2	5	0	2	1	50	5	8
							4	0	2	5	0	2	3
		0	5	4	2		4	0	2	5	0	2	3
	5	0	5	5	0	10	4	10		2	100		10
	4	0	2	5	0	2	4	10	5	3	100	10	10
				4		5
	4	30	5	5	0	5	2	30	10	2	10	5
				5	0	2	2	20	10	5	0	2
	2	20	10	3	20	10	4	10		4	10	10	7
							4	0	5	4	20	5	10
	2	10	5	4	10	5	2	0	15			10	4
	3	10	5	4	0	5	3	0	10	4	0	10	4
	3	0	5	4	0	5	3	20	5	4	0	5	6
	2	30	5	4	10	5	2	30	15	4	10	5	4
	4	10	2	3	0	10	4	10	5	4	0	5	4
	3	10	5	4	10	5	4	20	5	4	0	2	3
	3	10	5	3	10	5	2	0	10	1	0	15	6
	2	20	5	2	20	5	2	20	10	2	20	10	7
				5	0	5				5	0	5
	2	10	15	2		15	3	10	15	4		15	8
	2		10	3		10	3		15	4		15	9
				5	10	5
	3	10	5	4		5	3		5	4	0	5	8
	2	40	5	4	20	10	2	30	5	4	0	5
	3	10	5	5	5	5	5	20	2	5	10	2
	3	10	2	5	0	2	2		5
	4	0	5	5	0	10	5		20	4		20	8
				4	0	5	4		15	4	40	15	8
	2	0	5	3	40	10	4	0	5	4	0	5
	2	10	5	2	0	5	4	10	5	4	10	5
	3	20	10	5	0	2	3	20	10	2	0	10
	5	10	5	4	10	5	3		2	5	0	2	7
				4	0	10	3		15	3		15
	5	0	10	3	10	10	1	10		1	20	10	4
	2	15	10	5	10	5	2	30	15	4	0	15
	4	20	2	5	0	2	2	20	2	5	0	2	8
	4	10	2	5	0	2	2	10	2	5	0	2	8
	2	20	5	4	10	10	2	20	15	4		5	7
	2	10	5	4	10	5	2		10				5
	2	30	5	4	10	2	3	30	5	4	100	5
	4	30	2	4	0	2	4	20	15	5	10	10	16
	3		5	4	10	5	3		10
	3	10	20	5	0	20	4	0	5
	5	10	2	5	0	2	5	0	2	4	10	2	4
	5	0	2	5	10	2	5	0	2	5	0	2	12
	5	0	20	5	40	20	5	10	2	2	40	10	14
	2	30	5	4	10	5	2		15	4	0	15
	3	10	2	5	10	5	2	20	5	5	10	5
	4	10	2	5	10	2	2	10	2	4	10	2	6
	4	10	2	5	0	2	2	10	2	2	0	2	6
	3	0	5	4	0	5	3	0	5	4	0	10	6
	2	20	5	5	0	5	3	20	10	4	0	20
	3	10	5	5	0	5	4	10	5	3	30	15
	4	20	5	5	0	5	2	40	10	3	0	5	8
	2		5	4	10	5	2	10	15	4	10	15
	2		5	4	10	5	2	10	5	4	10	5
	3.11842	12.7703	6.46053	4.19277	7.24051	6.075	3.13095	13.5135	8.3875	4.1375	9.33333	7.6962	5.15517
	1.07435	-5.52976	-0.385526				1.00655	-4.18018	-0.691297
	0.344517	-0.433019	-0.0596741				0.321483	-0.309333	-0.08242
	1	0	2	1	0	2	1	0	2	1	0	2
	2	0	2	4	0	2	2	0	5	4	0	2
	3	10	5	4	0	5	3	10	5	4	0	5
	4	20	5	5	10	5	4	20	15	5	10	15
	5	40	60	5	100	45	5	100	20	5	100	20
	1	0	0	3	0	0	1	0	3	3	0	0
	2	0	2	4	0	2	2	0	5	4	0	2
	1	10	3	0	0	3	1	10	0	0	0	3
	1	10	0	1	10	0	1	10	10	1	10	10
	1	20	55	0	90	40	1	80	5	0	90	5
